# Supplementary material for: The Chinese Brief Cognitive Test: Normative Data Stratified by Gender, Age and Education
Source: Front Psychiatry. 2022 Jul 4;13:933642. doi: 10.3389/fpsyt.2022.933642 (PMC9289100; doi:10.3389/fpsyt.2022.933642)
Supplement: Supplementary file 1 [file Data_Sheet_1.xlsx]

## Sheet: 统计
受试者编号	性别	年龄	在学校受教育年数	就业状况	婚姻状况	利手	连线测试得分	符号编码测试得分	1张图测试得分	1张图错点次数	2张图测试得分	2张图错点次数	3张图测试得分	3张图错点次数	数字广度得分：总分
01A01	男	27	11	2=在职	已婚=2	2右	39	44	12	0	8	0	5	2	28
01A02	女	30	9	2=在职	已婚=2	2右	43	46	10	0	9	0	10	1	22
01A03	女	23	12	2=在职	未婚=1	2右	49	29	11	1	9	1	5	4	29
01A04	女	40	9	2=在职	已婚=2	2右	46	44	12	0	10	1	9	6	23
01A05	女	46	9	2=在职	已婚=2	2右	39	36	12	0	9	2	6	1	25
01A06	男	37	9	2=在职	未婚=1	2右	43	46	12	0	10	0	9	1	21
01A07	女	38	12	2=在职	已婚=2	2右	19	34	7	0	10	0	7	4	12
01A08	女	51	9	2=在职	已婚=2	2右	52	24	11	1	5	5	4	5	14
01A10	男	23	16	2=在职	未婚=1	2右	31	48	12	0	8	1	9	2	30
01A11	女	58	16	4=退休	已婚=2	2右	18	36	11	1	7	4	8	3	15
01A12	女	59	16	4=退休	已婚=2	2右	41	34	7	1	8	3	9	6	27
01A13	女	27	9	2=在职	已婚=2	2右	40	39	8	2	8	5	6	7	25
01A14	女	43	7	2=在职	已婚=2	2右	75	29	8	0	9	1	8	6	24
01A15	男	32	12	2=在职	未婚=1	2右	29	50	11	0	8	0	9	3	18
01A16	女	36	9	1=无业	已婚=2	2右	112	39	11	1	0	1	5	1	8
01A17	女	44	9	2=在职	已婚=2	2右	68	18	11	1	7	1	6	4	16
01A18	女	52	12	4=退休	已婚=2	2右	29	41	12	0	9	1	8	3	17
01A19	女	36	8	2=在职	已婚=2	2右	60	15	9	0	5	3	8	3	15
01A20	女	43	9	2=在职	已婚=2	2右	54	31	1	1	0	0	0	1	24
01A21	男	45	9	2=在职	离婚=4	2右	117	21	8	15	2	4	5	7	8
01A22	男	39	9	2=在职	离婚=4	2右	43	31	10	0	5	0	5	2	24
01A23	男	47	11	2=在职	已婚=2	2右	67	25	8	0	3	1	5	4	18
01A24	男	45	8	2=在职	已婚=2	2右	51	22	12	0	9	1	5	3	21
01A25	男	41	18	2=在职	未婚=1	2右	42	34	12	0	10	0	9	3	21
01A26	男	28	9	2=在职	未婚=1	2右	43	40	5	0	7	3	7	4	13
01A27	男	19	9	2=在职	未婚=1	2右	50	43	11	0	8	1	6	2	8
01A28	男	37	10	2=在职	未婚=1	1左	37	42	12	0	10	1	9	3	11
01A29	女	58	12	4=退休	离婚=4	2右	39	27	6	3	10	9	8	10	19
01A30	男	51	9	2=在职	已婚=2	2右	34	29	9	0	9	3	9	6	22
01A31	男	51	7	2=在职	已婚=2	2右	98	7	12	0	10	0	8	4	15
01A32	男	59	9	1=无业	离婚=4	2右	52	24	0	2	5	6	7	6	23
01A33	女	49	12	3=失业	已婚=2	2右	52	28	1	1	0	0	0	0	16
01A34	女	38	9	2=在职	已婚=2	2右	63	29	10	0	8	1	5	5	24
01A35	女	45	9	2=在职	离婚=4	2右	83	31	9	0	9	2	6	6	26
01A36	女	25	12	2=在职	已婚=2	1左	36	49	8	1	10	1	8	3	19
01A37	男	26	10	1=无业	已婚=2	2右	30	43	12	0	10	1	9	2	24
01A38	男	38	9	2=在职	已婚=2	2右	32	39	12	0	8	1	7	3	27
01A39	男	26	12	2=在职	未婚=1	2右	24	29	12	0	10	0	10	6	19
01A40	男	42	12	2=在职	已婚=2	2右	56	33	11	4	10	2	9	5	24
01A41	男	27	12	2=在职	未婚=1	1左	57	61	12	0	10	0	7	4	30
01A43	男	27	16	2=在职	未婚=1	2右	36	67	12	0	10	0	8	3	24
01A44	男	37	9	2=在职	已婚=2	2右	37	38	7	1	10	1	9	2	24
01A45	男	52	12	2=在职	已婚=2	2右	71	31	3	3	1	3	0	0	18
01A47	男	18	8	2=在职	未婚=1	2右	29	33	12	1	8	3	6	10	11
01A48	男	26	9	2=在职	未婚=1	2右	43	35	12	0	10	1	7	39	14
01A49	女	48	6	2=在职	离婚=4	2右	124	27	7	7	10	18	7	18	4
01A50	女	32	9	1=无业	已婚=2	2右	45	31	0	3	1	4	0	3	16
01A51	女	20	13	2=在职	未婚=1	2右	33	44	12	0	9	1	7	5	21
02A01	女	32	16	1=无业	未婚=1	2右	40	73	12	0	9	2	9	3	25
02A02	男	28	17	1=无业	未婚=1	2右	34	39	11	0	9	0	8	0	22
02A03	男	25	16	1=无业	未婚=1	2右	23	54	11	0	8	0	7	0	22
02A04	男	21	8	2=在职	未婚=1	2右	56	28	12	0	10	1	8	1	15
02A05	男	27	20	1=无业	未婚=1	2右	53	39	12	0	7	4	7	4	17
02A06	女	25	25	2=在职	已婚=2	2右	56	24	11	0	10	0	7	2	15
02A07	女	50	5	1=无业	已婚=2	2右	62	36	12	0	9	0	2	7	17
02A08	女	25	25	2=在职	未婚=1	2右	43	46	12	0	10	1	9	3	17
02A09	男	54	12	2=在职	已婚=2	2右	61	7	1	2	2	3	0	0	14
02A11	女	47	12	2=在职	已婚=2	2右	70	35	12	0	9	2	5	2	19
02A12	女	47	13	2=在职	已婚=2	2右	25	35	10	0	10	0	7	4	20
02A13	男	48	12	2=在职	已婚=2	2右	50	31	8	1	9	0	8	1	22
02A14	男	52	12	1=无业	已婚=2	2右	49	37	11	1	10	0	9	1	19
02A15	女	47	17	1=无业	已婚=2	2右	26	39	11	0	9	3	8	12	26
02A16	男	23	23	1=无业	未婚=1	2右	24	62	12	0	10	0	10	2	25
02A17	男	48	9	2=在职	已婚=2	2右	48	41	12	0	9	3	8	5	20
02A18	女	47	9	1=无业	已婚=2	2右	44	56	12	0	10	2	8	4	20
02A19	男	40	12	2=在职	已婚=2	2右	45	44	9	2	10	0	8	7	26
02A20	男	57	5	2=在职	已婚=2	2右	138	29	0	1	1	6	3	9	16
02A21	女	53	6	2=在职	已婚=2	2右	62	33	7	2	4	2	8	5	27
02A22	男	53	6	2=在职	已婚=2	1左	30	26	7	2	10	1	10	3	18
02A23	男	28	12	2=在职	未婚=1	2右	75	41	12	0	9	1	5	1	26
02A24	男	54	6	2=在职	已婚=2	2右	66	3	12	0	8	1	6	2	20
02A25	女	45	6	2=在职	已婚=2	1左	171	5	4	2	3	9	0	5	11
02A26	男	49	12	2=在职	已婚=2	2右	52	33	12	1	9	2	9	2	25
02A27	男	54	6	1=无业	已婚=2	2右	57	18	12	0	5	2	4	4	9
02A28	男	52	12	2=在职	已婚=2	2右	53	31	12	0	9	0	10	3	9
02A30	女	44	6	2=在职	已婚=2	2右	152	10	12	0	9	3	7	3	27
02A31	女	47	8	2=在职	已婚=2	2右	87	28	10	0	7	1	7	3	16
02A32	男	29	12	2=在职	未婚=1	2右	42	46	12	1	10	2	10	1	7
02A33	男	33	12	2=在职	已婚=2	2右	44	51	12	0	9	0	7	1	14
02A34	女	49	8	1=无业	已婚=2	2右	69	34	10	1	8	0	4	4	19
02A35	女	49	8	1=无业	已婚=2	2右	105	24	10	19	9	19	9	19	10
02A36	男	48	8	2=在职	已婚=2	2右	72	23	6	26	5	18	4	15	19
02A37	女	39	12	2=在职	已婚=2	2右	35	28	6	0	7	2	7	5	17
02A38	男	36	12	2=在职	已婚=2	2右	20	60	11	1	10	0	10	1	26
02A39	男	30	12	2=在职	已婚=2	2右	31	43	12	1	9	2	10	8	16
02A40	女	37	12	2=在职	已婚=2	2右	28	32	10	2	9	0	5	4	24
02A41	男	35	8	2=在职	已婚=2	2右	49	32	12	0	9	2	7	4	18
02A42	男	28	12	2=在职	未婚=1	2右	46	38	12	1	7	2	10	6	27
02A43	男	32	6	2=在职	已婚=2	2右	35	44	11	0	9	0	8	6	22
02A44	男	20	20	2=在职	未婚=1	2右	22	60	12	0	10	0	8	0	29
02A45	女	37	8	1=无业	已婚=2	2右	46	29	10	2	1	6	0	3	13
02A47	女	31	11	2=在职	已婚=2	2右	39	48	10	2	8	3	6	3	19
02A48	女	34	8	2=在职	已婚=2	2右	44	44	10	0	9	0	10	0	18
02A49	女	29	9	2=在职	已婚=2	2右	20	48	12	0	8	2	9	0	41
02A50	女	27	9	2=在职	未婚=1	2右	35	40	10	0	8	1	8	0	19
02A51	女	28	9	2=在职	未婚=1	2右	28	45	12	0	9	0	8	1	24
02A52	女	29	9	2=在职	已婚=2	2右	33	46	12	1	9	1	8	2	20
02A53	女	26	9	2=在职	未婚=1	2右	28	47	12	0	8	0	10	1	20
02A54	女	27	9	2=在职	已婚=2	2右	39	41	11	0	9	2	7	5	25
03A01	男	45	12	2=在职	已婚=2	2右	28	31	11	0	10	0	9	2	26
03A04	男	44	9	2=在职	已婚=2	2右	67	31	12	1	9	1	7	2	11
03A05	男	30	17	2=在职	已婚=2	2右	27	50	12	0	10	0	10	1	25
03A06	女	33	16	2=在职	已婚=2	2右	31	45	12	0	10	0	9	2	24
03A07	女	38	9	2=在职	已婚=2	2右	46	34	12	0	7	0	10	1	26
03A09	女	33	16	2=在职	已婚=2	2右	39	55	12	0	10	1	8	2	17
03A10	女	19	13	1=无业	未婚=1	2右	22	53	12	0	10	1	10	4	27
03A11	女	25	17	2=在职	未婚=1	2右	27	46	12	0	10	2	10	3	28
03A12	女	25	17	2=在职	未婚=1	2右	28	49	12	0	9	3	8	6	28
03A13	男	23	16	1=无业	未婚=1	2右	18	58	12	0	10	1	9	4	30
03A14	男	48	6	2=在职	已婚=2	2右	70	29	12	0	8	2	9	2	14
03A15	男	45	5	2=在职	已婚=2	2右	93	31	0	1	0	4	0	1	14
03A16	男	22	12	2=在职	未婚=1	2右	59	32	12	0	9	1	8	6	18
03A17	男	23	6	2=在职	未婚=1	2右	61	48	10	1	10	1	7	2	27
03A18	男	32	12	2=在职	未婚=1	2右	24	40	12	0	10	1	9	1	26
03A19	男	43	6	2=在职	已婚=2	2右	55	31	0	1	7	10	3	10	10
03A20	男	49	9	2=在职	已婚=2	2右	37	26	12	0	9	1	5	3	22
03A22	女	44	7	2=在职	已婚=2	2右	46	34	10	5	9	2	7	6	19
03A24	男	25	9	2=在职	未婚=1	2右	41	31	12	1	9	3	9	4	17
03A25	男	26	11	2=在职	未婚=1	2右	33	34	12	0	9	1	9	3	16
03A27	男	57	9	2=在职	已婚=2	2右	30	22	12	0	1	2	8	4	8
03A28	男	28	9	2=在职	未婚=1	2右	62	40	11	9	6	10	8	11	22
03A31	女	50	5	1=无业	已婚=2	2右	71	31	9	1	6	4	8	2	16
03A33	女	57	12	1=无业	已婚=2	2右	64	26	10	3	8	3	8	5	27
03A34	女	48	9	1=无业	已婚=2	2右	33	41	9	0	8	0	9	3	17
03A35	女	41	9	2=在职	已婚=2	2右	15	27	9	0	2	5	6	3	10
03A36	女	45	5	2=在职	已婚=2	2右	53	22	12	0	5	1	4	3	20
03A37	男	18	10	1=无业	未婚=1	2右	26	39	12	0	9	3	7	4	21
03A38	男	20	11	1=无业	未婚=1	2右	29	36	11	1	10	1	6	4	27
03A39	男	24	9	2=在职	未婚=1	2右	33	43	11	0	9	0	9	3	24
03A40	男	22	9	2=在职	未婚=1	2右	25	48	12	1	10	1	10	4	27
03A41	男	19	10	2=在职	未婚=1	2右	26	40	12	0	9	3	10	2	19
03A42	男	25	9	2=在职	未婚=1	2右	21	48	12	0	10	1	7	2	27
03A43	男	39	12	2=在职	已婚=2	2右	46	38	12	0	9	4	10	1	22
03A44	男	32	12	2=在职	已婚=2	2右	50	29	12	1	10	0	8	5	24
03A45	男	39	12	2=在职	已婚=2	2右	36	36	12	0	10	0	8	4	13
03A46	女	33	8	2=在职	已婚=2	2右	32	42	12	0	10	0	10	1	17
03A47	女	34	9	2=在职	已婚=2	2右	25	40	12	0	10	0	9	1	21
03A48	女	31	9	2=在职	已婚=2	2右	23	48	12	0	9	0	10	2	27
03A49	女	20	12	2=在职	未婚=1	2右	27	37	12	0	9	1	8	4	17
04A01	女	29	17	2=在职	未婚=1	2右	29	65	12	1	10	1	10	1	28
04A02	男	32	12	2=在职	离婚=4	2右	48	39	12	0	10	0	10	0	24
04A03	男	28	18	2=在职	未婚=1	2右	25	67	12	0	10	0	9	2	27
04A04	男	32	17	2=在职	未婚=1	2右	30	64	12	0	10	0	10	0	25
04A05	男	55	9	2=在职	已婚=2	2右	72	27	12	0	10	0	8	3	26
04A06	女	53	9	2=在职	已婚=2	2右	93	34	8	2	10	0	7	4	20
04A07	男	55	8	2=在职	已婚=2	2右	98	33	6	3	10	7	8	8	12
04A08	女	49	9	2=在职	已婚=2	2右	62	25	5	13	7	21	7	14	20
04A09	男	55	8	2=在职	已婚=2	2右	72	23	9	2	4	0	9	1	13
04A10	女	48	6	2=在职	已婚=2	2右	91	29	11	0	10	1	8	3	15
04A11	女	24	9	2=在职	已婚=2	2右	26	52	12	0	10	0	9	2	26
04A12	女	50	7	2=在职	已婚=2	2右	56	33	11	1	8	3	4	5	13
04A13	女	54	9	2=在职	已婚=2	2右	34	28	0	2	0	1	0	1	19
04A14	男	31	9	2=在职	已婚=2	2右	33	53	12	1	10	2	8	4	26
04A15	男	35	9	2=在职	已婚=2	2右	53	33	12	1	5	7	7	9	16
04A16	男	30	8	2=在职	已婚=2	2右	51	47	11	1	9	2	8	4	22
04A17	男	32	9	2=在职	已婚=2	2右	36	39	1	2	1	1	0	3	18
04A18	男	35	8	2=在职	已婚=2	2右	30	40	12	0	9	1	6	5	18
04A19	女	32	8	2=在职	已婚=2	2右	45	31	10	2	8	2	8	4	17
04A20	女	36	8	2=在职	已婚=2	2右	35	42	12	0	10	0	6	2	23
04A21	男	40	9	2=在职	已婚=2	2右	38	27	12	0	9	1	8	1	22
04A22	女	29	8	2=在职	已婚=2	2右	28	36	12	0	10	0	10	1	28
04A23	男	38	9	2=在职	已婚=2	2右	58	32	10	0	10	2	10	4	23
04A24	男	49	10	2=在职	已婚=2	2右	26	44	12	0	9	0	10	3	28
04A25	女	46	12	2=在职	已婚=2	2右	37	31	12	0	9	2	6	7	22
04A26	女	27	8	2=在职	已婚=2	2右	44	30	11	1	10	0	8	3	16
04A27	男	32	8	2=在职	已婚=2	2右	51	40	5	0	10	1	7	4	20
04A28	男	27	9	2=在职	已婚=2	2右	30	43	12	0	10	0	7	2	26
04A29	女	28	12	2=在职	已婚=2	2右	47	43	12	0	10	0	9	2	27
04A30	女	26	8	2=在职	已婚=2	2右	30	36	12	0	9	3	9	2	20
04A31	女	26	9	2=在职	已婚=2	2右	54	24	10	1	8	1	8	3	16
04A32	女	47	12	2=在职	已婚=2	2右	30	43	11	1	7	2	7	3	19
04A33	男	46	8	2=在职	已婚=2	2右	27	34	11	1	9	1	4	2	20
04A34	男	43	8	2=在职	已婚=2	2右	36	26	12	0	10	2	7	6	26
04A35	女	40	9	2=在职	已婚=2	2右	71	40	11	0	8	5	7	7	19
04A36	男	40	6	2=在职	已婚=2	2右	34	46	12	0	10	0	5	3	21
04A37	男	28	10	2=在职	未婚=1	2右	20	34	12	0	8	2	8	2	16
04A38	男	21	12	2=在职	未婚=1	2右	31	46	11	19	10	17	6	9	24
04A39	男	23	15	2=在职	未婚=1	2右	30	43	11	1	8	2	10	1	26
04A40	男	28	12	2=在职	未婚=1	2右	49	30	12	1	9	0	10	7	16
04A41	女	28	9	2=在职	已婚=2	2右	23	45	12	0	9	1	7	4	19
04A42	女	44	8	2=在职	已婚=2	2右	73	24	11	1	8	4	9	4	14
04A43	男	27	17	2=在职	未婚=1	2右	49	36	12	0	10	0	10	0	29
04A44	男	34	12	2=在职	已婚=2	2右	61	29	8	3	7	12	5	14	15
04A45	男	47	9	2=在职	已婚=2	2右	47	39	11	1	10	0	7	3	21
04A46	女	48	9	1=无业	已婚=2	2右	48	27	4	0	7	0	4	0	22
04A47	女	26	20	2=在职	未婚=1	2右	30	60	11	0	10	1	7	1	28
04A48	女	54	7	2=在职	已婚=2	2右	117	25	8	2	8	4	7	6	13
04A49	女	59	8	2=在职	已婚=2	2右	46	33	11	1	9	3	10	5	12
04A50	女	54	9	2=在职	已婚=2	2右	35	33	10	3	9	3	7	7	16
05A01	女	30	19	1=无业	未婚=1	2右	28	38	12	0	10	0	9	3	23
05A02	女	26	20	2=在职	未婚=1	2右	22	49	12	0	10	0	10	2	21
05A03	女	25	18	2=在职	未婚=1	2右	26	46	12	0	10	0	10	3	28
05A04	女	26	19	1=无业	未婚=1	2右	31	41	12	0	10	0	9	1	28
05A05	男	25	18	1=无业	未婚=1	2右	41	36	12	0	9	2	8	3	26
05A06	男	30	20	1=无业	已婚=2	2右	31	44	12	0	10	0	10	1	27
05A07	男	45	9	2=在职	已婚=2	2右	53	40	9	0	7	1	3	1	13
05A08	男	56	7	1=无业	已婚=2	2右	76	8	2	3	9	1	4	4	14
05A09	男	46	8	1=无业	已婚=2	2右	35	38	12	0	10	1	9	5	18
05A10	男	51	6	2=在职	已婚=2	2右	40	20	10	1	7	1	1	8	16
05A11	女	40	6	1=无业	已婚=2	2右	39	18	11	1	7	5	1	5	13
05A12	女	47	6	2=在职	已婚=2	2右	126	22	8	5	8	8	9	5	11
05A13	女	39	8	1=无业	已婚=2	2右	54	35	8	0	10	0	7	4	16
05A14	女	37	7	2=在职	已婚=2	2右	71	29	10	0	6	2	3	4	15
05A15	女	53	5	2=在职	已婚=2	2右	99	19	7	6	5	9	6	11	10
05A16	女	45	5	2=在职	已婚=2	2右	74	25	7	7	3	0	7	4	7
05A17	女	54	6	2=在职	已婚=2	2右	32	34	12	0	10	2	7	4	19
05A18	女	32	6	2=在职	已婚=2	2右	93	23	8	2	7	3	7	5	11
05A19	女	47	6	2=在职	已婚=2	2右	52	24	10	5	5	7	3	9	8
05A20	女	44	7	2=在职	已婚=2	2右	50	34	8	1	5	1	5	2	10
05A21	女	42	9	2=在职	已婚=2	2右	69	30	8	1	9	0	7	2	16
05A22	女	41	6	2=在职	已婚=2	2右	98	30	11	2	8	3	10	2	11
05A23	女	53	6	2=在职	已婚=2	2右	55	25	11	0	9	2	10	11	19
05A24	女	53	8	2=在职	丧偶=5	2右	23	30	11	2	10	1	9	4	19
05A25	男	25	12	2=在职	已婚=2	2右	25	22	10	2	9	2	8	3	20
05A26	男	49	5	2=在职	已婚=2	2右	57	24	1	3	2	0	0	0	7
05A27	女	32	9	1=无业	已婚=2	2右	30	46	12	0	10	0	6	5	21
05A28	男	47	9	2=在职	已婚=2	2右	22	39	12	0	8	1	8	0	24
05A29	男	41	9	2=在职	已婚=2	2右	27	34	12	0	10	0	8	3	24
05A30	男	31	9	2=在职	已婚=2	2右	23	51	10	1	5	0	10	6	29
05A31	女	29	12	2=在职	已婚=2	2右	31	41	12	1	7	1	8	2	23
05A32	男	26	9	2=在职	未婚=1	2右	27	36	6	0	7	0	5	3	25
05A33	女	29	12	2=在职	已婚=2	2右	21	50	12	0	10	1	10	1	28
05A34	女	45	9	2=在职	已婚=2	2右	69	19	8	0	8	0	5	2	13
05A35	女	34	6	2=在职	已婚=2	2右	39	33	10	3	9	3	7	6	14
05A36	女	35	9	2=在职	已婚=2	2右	35	45	12	0	10	0	8	1	26
05A37	男	28	9	2=在职	未婚=1	2右	35	32	12	0	8	2	8	2	19
05A38	男	38	9	2=在职	已婚=2	2右	52	38	9	0	7	5	7	6	23
05A39	男	27	12	2=在职	未婚=1	2右	28	51	11	1	10	0	8	2	26
05A40	男	27	9	2=在职	未婚=1	2右	35	34	12	0	10	0	6	3	17
05A41	男	26	7	2=在职	已婚=2	2右	42	37	12	0	10	1	8	5	19
05A42	男	29	11	2=在职	已婚=2	2右	25	47	12	0	9	1	7	4	21
05A43	男	46	11	2=在职	已婚=2	2右	27	26	11	2	9	3	10	1	23
05A44	男	30	9	2=在职	已婚=2	2右	46	36	12	1	10	0	9	5	18
05A45	男	43	9	2=在职	已婚=2	2右	69	38	10	19	9	17	9	12	13
05A46	男	45	9	2=在职	已婚=2	2右	38	24	10	0	6	4	6	6	15
05A47	男	38	9	2=在职	已婚=2	2右	33	36	11	0	9	1	9	1	23
05A48	男	30	9	2=在职	已婚=2	2右	37	43	9	0	7	0	5	6	16
05A49	男	25	12	2=在职	已婚=2	2右	30	41	12	1	9	2	10	1	20
05A50	男	34	9	2=在职	已婚=2	2右	18	73	12	0	10	1	8	4	23
06A01	女	22	18	2=在职	未婚=1	2右	26	49	7	4	9	1	8	2	27
06A02	男	50	9	2=在职	已婚=2	1左	40	66	7	1	5	0	5	1	22
06A03	女	47	8	2=在职	未婚=1	2右	44	50	12	0	10	1	10	2	22
06A04	女	30	9	2=在职	未婚=1	2右	37	50	12	0	10	1	7	2	28
06A05	女	23	9	2=在职	已婚=2	2右	33	49	12	2	9	1	8	1	18
06A09	男	41	8	2=在职	已婚=2	2右	76	36	7	1	7	3	6	9	18
06A10	男	27	9	2=在职	已婚=2	2右	41	30	10	0	9	1	7	3	12
06A11	女	54	12	2=在职	已婚=2	2右	53	50	12	0	9	0	10	3	22
06A12	女	27	6	2=在职	已婚=2	2右	48	40	12	0	10	1	8	4	17
06A13	女	45	7	2=在职	已婚=2	2右	53	33	12	0	8	0	7	2	20
06A14	女	40	9	2=在职	离婚=4	2右	44	38	12	0	8	0	7	1	22
06A15	女	22	9	2=在职	已婚=2	2右	51	42	11	0	8	0	8	1	16
06A16	女	23	8	2=在职	已婚=2	2右	41	46	12	0	9	0	8	1	14
06A17	女	23	11	2=在职	已婚=2	2右	57	48	12	0	10	0	8	2	20
06A18	女	22	11	2=在职	已婚=2	2右	27	39	12	0	8	1	8	2	23
06A19	男	23	8	2=在职	已婚=2	2右	45	44	12	0	10	0	6	1	14
06A20	男	23	15	1=无业	未婚=1	2右	25	57	12	0	9	0	8	1	23
06A21	男	22	6	2=在职	已婚=2	2右	58	34	10	0	9	0	10	3	21
06A22	女	23	9	2=在职	丧偶=5	2右	32	46	12	0	8	0	8	2	17
06A23	女	22	15	1=无业	未婚=1	2右	54	35	12	0	10	0	10	2	26
06A24	女	23	6	2=在职	已婚=2	2右	54	46	12	0	8	0	10	2	15
06A25	男	23	9	2=在职	已婚=2	2右	43	46	12	1	9	1	8	1	18
06A26	女	29	18	2=在职	未婚=1	2右	15	38	12	0	10	0	9	1	28
06A27	女	29	16	2=在职	已婚=2	2右	16	32	6	1	8	1	7	5	24
06A28	男	25	13	2=在职	未婚=1	2右	28	25	5	6	7	2	7	3	15
06A29	女	29	13	2=在职	未婚=1	2右	28	65	1	3	0	1	1	1	24
06A30	女	32	9	2=在职	已婚=2	2右	64	24	0	2	2	2	0	1	17
06A31	男	28	8	2=在职	已婚=2	2右	41	60	12	0	10	0	9	1	29
06A32	女	31	9	2=在职	未婚=1	2右	70	24	7	4	7	2	2	4	10
06A33	女	29	8	2=在职	已婚=2	2右	114	26	11	1	3	5	4	5	10
06A34	男	46	8	2=在职	已婚=2	2右	32	42	12	3	9	1	5	3	26
06A35	女	53	9	2=在职	已婚=2	2右	24	66	12	0	10	2	9	1	24
06A36	男	53	12	2=在职	已婚=2	2右	23	45	12	0	10	1	8	2	18
06A37	女	52	6	2=在职	已婚=2	2右	18	46	11	0	10	0	9	4	24
06A38	男	53	7	2=在职	已婚=2	2右	21	57	12	1	7	0	6	3	22
06A39	男	49	9	2=在职	离婚=4	2右	36	48	12	0	8	0	9	0	26
06A40	女	51	9	2=在职	已婚=2	2右	20	44	12	0	10	0	10	1	24
06A41	男	46	8	2=在职	已婚=2	2右	19	42	11	0	10	1	10	4	28
06A42	男	30	11	2=在职	已婚=2	2右	26	73	12	0	9	1	9	3	29
06A43	女	34	11	2=在职	已婚=2	2右	20	34	12	2	10	4	10	3	28
06A44	男	51	8	2=在职	已婚=2	2右	21	52	12	0	10	0	9	2	19
06A46	男	41	6	2=在职	已婚=2	2右	56	23	9	9	7	5	5	11	11
06A47	女	46	9	2=在职	已婚=2	2右	81	23	7	2	10	7	8	7	8
06A48	男	25	15	1=无业	未婚=1	2右	65	26	12	0	9	2	10	4	11
06A49	男	38	6	2=在职	已婚=2	2右	69	25	12	1	10	1	7	5	11
06A50	男	42	9	2=在职	已婚=2	2右	34	38	12	1	8	3	10	2	24
07A01	女	27	19	1=无业	未婚=1	2右	32	37	12	0	9	1	10	4	14
07A02	女	26	19	1=无业	未婚=1	2右	26	62	12	0	9	2	6	5	24
07A03	女	24	19	1=无业	未婚=1	2右	20	37	12	0	10	0	9	2	18
07A04	女	25	19	1=无业	未婚=1	2右	26	47	12	0	9	1	10	2	30
07A05	男	29	19	1=无业	未婚=1	2右	24	46	9	0	10	0	10	1	29
07A06	男	30	19	1=无业	未婚=1	2右	26	50	12	0	9	1	10	1	30
07A07	男	25	17	1=无业	未婚=1	2右	30	43	12	1	9	2	9	0	26
07A08	男	24	12	2=在职	未婚=1	2右	19	50	12	0	9	1	10	1	24
07A09	女	32	12	2=在职	未婚=1	2右	36	48	12	0	10	0	6	2	28
07A10	女	29	12	2=在职	已婚=2	2右	28	56	12	0	10	0	7	4	25
07A11	女	43	12	2=在职	已婚=2	2右		49	12	0	10	1	9	3	12
07A12	男	51	8	2=在职	离婚=4	2右	13	31	10	0	10	1	6	8	20
07A14	男	56	12	2=在职	未婚=1	2右		54	12	0	10	0	9	2	16
07A15	男	53	9	2=在职	已婚=2	2右		26	12	1	7	0	8	3	18
07A16	女	43	9	2=在职	已婚=2	2右	21	45	11	0	9	0	9	3	26
07A17	女	58	12	2=在职	已婚=2	2右	26	24	12	0	9	2	10	2	27
07A18	女	20	9	1=无业	未婚=1	2右		48	1	2	1	2	0	0	27
07A19	男	24	9	2=在职	未婚=1	2右		44	12	0	10	0	8	4	17
07A20	女	25	12	2=在职	未婚=1	2右		64	12	0	10	1	10	1	30
07A21	男	41	12	2=在职	已婚=2	2右	47	28	12	0	9	1	7	3	25
07A22	男	44	9	2=在职	已婚=2	1左			12	0	8	2	7	4	16
07A23	男	38	9	2=在职	已婚=2	2右	10	75	12	1	8	7	3	11	13
07A25	女	41	9	2=在职	已婚=2	2右		26	12	0	9	2	10	6	15
07A26	女	48	9	2=在职	已婚=2	2右		27	11	0	10	2	6	7	25
07A27	女	50	9	2=在职	已婚=2	2右		48	12	0	9	3	8	7
07A28	男	25	9	1=无业	未婚=1	2右		57	11	1	10	1	8	3	24
07A29	女	29	9	2=在职	未婚=1	2右		42	12	0	10	2	9	3	27
07A29	女	37	9	2=在职	已婚=2	2右		42	12	0	9	1	9	1	14
07A30	男	30	9	2=在职	已婚=2	2右	35	32	12	0	8	2	4	9	16
07A31	女	45	9	2=在职	已婚=2	2右	28	35	7	5	10	2	7	5	18
07A32	女	35	9	2=在职	已婚=2	2右	41	32	12	0	9	0	8	3	20
07A33	女	44	9	2=在职	已婚=2	2右	108	34	0	0	4	0	7	5	14
07A34	女	19	7	2=在职	已婚=2	2右	21	38	12	0	8	0	7	4	19
07A35	男	53	9	2=在职	已婚=2	2右	15	24	9	1	8	4	8	4	15
07A36	女	52	9	2=在职	已婚=2	2右	11	33	12	0	8	7	9	8	24
07A37	女	50	9	2=在职	已婚=2	2右	27	38	12	0	10	1	6	2	26
07A38	男	37	9	2=在职	已婚=2	2右		75	10	0	6	5	8	7	14
07A40	女	47	9	2=在职	已婚=2	2右	9	42	8	0	6	1	3	6	9
07A43	男	47	9	2=在职	已婚=2	2右	10	28	4	1	2	1	1	2	21
07A44	男	37	12	2=在职	已婚=2	2右		45	12	0	10	0	9	1	20
07A45	女	26	9	2=在职	未婚=1	2右		73	12	0	10	0	8	4	29
07A46	男	27	9	2=在职	未婚=1	2右		53	12	0	10	0	9	5	10
07A48	女	35	9	2=在职	已婚=2	2右		50	12	0	10	0	10	11	28
07A49	女	35	9	2=在职	已婚=2	2右		38	11	6	9	7	8	4	10
07A50	女	54	9	2=在职	已婚=2	2右		49	12	0	10	0	10	0	43
08A01	女	33	16	2=在职	未婚=1	2右	40	45	12	13	10	2	9	3	23
08A02	女	46	9	2=在职	已婚=2	2右	44	48							28
08A03	男	38	17	2=在职	已婚=2	2右	27	55	11	1	10	0	10	2	29
08A04	女	50	6	2=在职	已婚=2	2右	112	9	12	0	10	0	8	3	17
08A05	男	50	6	1=无业	已婚=2	2右	60	30	12	0	7	3	8	2	24
08A06	女	33	16	2=在职	已婚=2	2右	47	45	12	0	9	0	10	1	24
08A07	女	48	5	2=在职	已婚=2	1左	100	18	5	2	4	7	2	14	14
08A08	女	54	5	2=在职	已婚=2	2右	121	17	9	4	9	3	9	5	9
08A09	女	50	5	2=在职	已婚=2	2右	98	19	12	0	8	0	8	0	9
08A10	男	23	8	2=在职	已婚=2	2右	36	43	11	0	10	1	7	1	19
08A11	女	21	12	1=无业	已婚=2	2右	42	46	12	0	10	0	7	3	26
08A12	女	26	18	2=在职	未婚=1	2右	28	62	9	0	9	1	9	2	26
08A13	女	47	9	2=在职	已婚=2	2右	50	30	8	0	9	4	7	6	19
08A14	女	29	12	2=在职	未婚=1	2右	32	48	12	0	9	0	10	4	17
08A15	男	29	6	2=在职	已婚=2	2右	39	46	12	2	7	5	10	3	18
08A16	男	41	8	2=在职	已婚=2	2右	61	32	12	0	10	1	9	2	21
08A17	男	39	8	2=在职	已婚=2	2右	54	30	10	0	9	0	3	10	19
08A18	女	40	9	2=在职	未婚=1	2右	37	30	1	4	3	0	6	7	17
08A19	女	31	8	2=在职	已婚=2	2右	53	35	12	0	9	2	7	4	20
08A20	女	48	9	2=在职	已婚=2	2右	92	35	8	5	9	1	9	6	22
08A21	男	42	12	2=在职	已婚=2	2右	75	28	12	0	10	0	7	3	17
08A22	女	26	12	1=无业	已婚=2	2右	81	18	11	1	8	4	7	6	9
08A23	男	47	9	2=在职	已婚=2	2右	72	27	9	1	10	0	8	4	12
08A24	男	56	5	2=在职	已婚=2	2右	84	20	12	0	2	1	8	5	14
08A25	男	23	17	2=在职	未婚=1	2右	33	58	11	1	9	1	8	3	24
08A26	男	48	12	3=失业	已婚=2	2右	53	26	12	0	10	0	6	4	17
08A27	男	44	12	2=在职	已婚=2	2右	40	27	11	0	8	3	6	4	24
08A28	男	29	12	2=在职	未婚=1	2右	31	45	12	0	10	0	9	1	22
08A29	男	57	9	4=退休	已婚=2	2右	37	22	10	3	6	2	4	7	24
08A30	男	29	12	2=在职	已婚=2	2右	60	41	12	0	10	1	9	3	22
08A31	男	29	12	2=在职	已婚=2	2右	25	34	12	0	9	1	7	1	18
08A32	男	38	9	2=在职	已婚=2	2右	74	29	7	1	7	1	4	6	16
08A33	男	53	9	2=在职	已婚=2	2右	118	23	10	0	3	4	4	1	11
08A34	男	39	9	2=在职	已婚=2	2右	45	26	12	0	10	1	8	4	13
08A35	男	52	9	2=在职	已婚=2	2右	53	30	8	0	4	3	6	5	19
08A36	女	52	12	2=在职	已婚=2	2右	48	22	11	1	6	0	5	2	21
08A37	男	54	12	2=在职	已婚=2	2右	34	29	12	0	9	2	5	5	20
08A38	女	53	12	2=在职	已婚=2	2右	29	24	12	0	10	2	8	6	10
08A39	女	19	12	2=在职	未婚=1	2右	35	41	12	0	10	0	8	4	26
08A40	女	39	12	2=在职	已婚=2	2右	15	37	12	1	9	2	7	4	23
08A41	男	22	16	2=在职	已婚=2	2右	33	43	12	1	10	1	9	2	28
08A42	女	45	12	1=无业	已婚=2	2右	52	31	7	3	7	2	8	6	24
08A43	女	50	12	2=在职	已婚=2	2右	46	31	7	1	9	1	9	4	16
08A44	女	28	12	2=在职	未婚=1	2右	40	45	12	0	9	1	8	2	24
08A45	男	28	9	2=在职	已婚=2	2右	54	48	7	0	6	2	3	3	15
08A46	女	28	9	2=在职	已婚=2	2右	58	31	11	0	5	5	6	3	19
08A47	男	36	9	2=在职	已婚=2	2右	30	34	10	2	7	3	4	1	20
08A48	女	32	9	2=在职	已婚=2	2右	42	32	10	0	5	6	6	4	13
08A49	男	26	12	2=在职	未婚=1	2右	32	16	11	0	10	2	6	4	15
08A50	男	36	12	2=在职	未婚=1	2右	85	23	11	0	9	3	5	5	18
09A01	女	29	16	2=在职	已婚=2	2右	29	53	12	0	10	0	9	3	30
09A02	男	38	16	2=在职	已婚=2	2右	33	46	11	0	9	1	9	3	19
09A03	男	26	15	2=在职	未婚=1	2右	23	45	12	0	10	2	8	2	21
09A05	男	47	15	2=在职	已婚=2	2右	43	42	12	0	7	0			14
09A06	女	32	12	2=在职	已婚=2	2右	24	49	12	0	8	1			19
09A07	女	46	12	2=在职	已婚=2	2右	103	25	8	2	6	1			5
09A08	女	25	12	2=在职	已婚=2	2右	36	40	10	0	8	1			13
09A09	女	37	9	1=无业	已婚=2	2右	49	41	11	0	9	0			8
09A10	女	27	12	2=在职	未婚=1	2右	51	46	11	0	8	0			22
09A11	女	39	9	1=无业	已婚=2	2右	100	20	0	1	0	2			3
09A12	女	24	11	4=退休	已婚=2	2右	61	30	12	0	7	2			11
09A15	男	57	8	1=无业	已婚=2	2右	75	25	3	5	8	7
09A18	男	36	6	2=在职	已婚=2	2右	138	23	7	5	2	6			16
09A19	女	42	5	2=在职	已婚=2	2右	142	14	0	1	1	1			9
09A20	女	43	8	2=在职	已婚=2	2右	48	40	7	1	6	2			17
09A21	女	29	12	2=在职	未婚=1	2右	26	67	12	0	10	0			23
09A22	女	30	8	1=无业	已婚=2	2右	26	54	11	0	9	0			17
09A23	女	22	8	2=在职	未婚=1	2右	22	48	12	0	9	0			18
09A24	男	26	12	2=在职	已婚=2	2右	24	61	12	0	9	0			17
09A25	女	50	7	2=在职	已婚=2	2右	47	20	7	0	7	0			14
09A26	女	53	11	2=在职	已婚=2	2右	35	43	7	3	8	0	7	3	20
09A27	男	25	9	2=在职	未婚=1	2右	13	43	11	0	10	0	9	3	8
09A28	男	25	9	2=在职	未婚=1	2右	13	59	12	0	9	6	7	3	15
09A29	男	34	9	2=在职	已婚=2	2右	16	66	11	0	9	0	8	3	19
09A30	男	32	9	2=在职	已婚=2	2右	16	63	11	1	9	0	9	3	16
09A31	女	31	16	2=在职	已婚=2	2右	14	49	12	0	10	0	8	2	23
09A33	女	46	8	2=在职	已婚=2	2右	13	81	10	2	6	0	5	7	15
09A34	女	45	8	2=在职	已婚=2	2右	13	68	12	0	10	0	9	1	21
09A35	男	56	16	2=在职	已婚=2	2右	46	81	12	0	10	0	8	2	24
09A36	男	59	6	4=退休	已婚=2	2右	51	43	11	0	10	0	7	2	16
09A37	男	55	6	2=在职	已婚=2	2右	53	42	12	0	10	0	6	6	18
09A38	男	48	6	2=在职	已婚=2	2右	36	56	12	1	9	1	8	3	18
09A39	男	42	15	2=在职	已婚=2	2右	49	64	12	0	8	1	9	5	23
09A40	男	24	11	2=在职	未婚=1	2右	29	54	7	2	10	0	5	3	21
09A41	女	29	9	2=在职	未婚=1	2右	26	41	12	2	10	1	9	3	16
09A42	女	21	9	2=在职	已婚=2	2右	34	39	1	2	3	9	4	9	14
09A43	男	27	9	1=无业	未婚=1	2右	35	52	12	1	10	0	9	1	27
09A44	男	28	8	2=在职	未婚=1	2右	18	77	1	2	10	4	10	1	25
09A45	男	22	10	2=在职	未婚=1	2右	29	53	12	0	10	1	6	3	24
09A46	男	32	9	2=在职	已婚=2	2右	25	106	12	0	10	0	8	3
09A47	男	41	9	2=在职	已婚=2	2右	25	55	12	0	10	0	6	6	27
09A48	男	33	9	2=在职	已婚=2	2右	34	51	11	0	10	0	10	5	20
09A49	女	31	10	2=在职	已婚=2	2右	43	38	9	2	8	6	8	11	7
09A50	男	31	9	2=在职	未婚=1	2右	35	47	12	0	9	0	7	1	22
10A01	女	30	20	1=无业	未婚=1	2右	20	45	12	0	10	0	9	2	27
10A02	男	40	16	2=在职	已婚=2	2右	35	26	11	1	10	3	9	7	20
10A03	男	39	16	2=在职	已婚=2	2右	31	34	12	0	8	0	10	3	20
10A04	女	42	12	2=在职	已婚=2	2右	46	45	7	0	8	6	9	5	23
10A05	女	33	16	2=在职	已婚=2	2右	28	48	12	0	10	0	9	2	29
10A06	女	52	16	2=在职	已婚=2	2右	66	34	12	0	10	3	10	4	12
10A07	女	48	8	2=在职	已婚=2	2右	49	28	10	0	8	1	7	1	20
10A08	男	46	5	1=无业	离婚=4	2右	90	31	10	0	7	0	9	2	17
10A09	女	37	5	1=无业	已婚=2	2右	24	31	12	0	10	1	8	3	12
10A10	女	50	8	1=无业	未婚=1	2右	77	28	12	0	9	1	6	3	20
10A11	女	45	8	1=无业	已婚=2	2右	53	35	12	0	8	2	9	4	22
10A12	男	44	8	2=在职	已婚=2	2右	34	24	11	0	4	4	6	5	22
10A13	女	27	12	1=无业	已婚=2	2右	14	46	12	0	10	0	9	1	26
10A14	女	25	8	1=无业	已婚=2	2右	28	53	11	0	10	0	10	5	4
10A15	女	29	12	1=无业	已婚=2	2右	36	18	11	0	9	0	10	2	15
10A16	男	52	5	2=在职	离婚=4	2右	40	15	10	0	7	0	7	1	6
10A17	男	26	12	2=在职	未婚=1	2右	18	50	11	0	10	0	8	2	24
10A18	女	47	5	1=无业	离婚=4	2右	68	34	8	2	9	1	9	3	20
10A19	男	20	12	1=无业	未婚=1	2右	27	36	11	1	10	1	10	3	21
10A20	女	32	8	1=无业	已婚=2	2右	27	34	10	1	10	1	10	3	15
10A21	男	29	12	2=在职	已婚=2	2右	39	38	12	0	10	0	9	6	23
10A22	男	54	8	1=无业	已婚=2	2右	36	23	12	0	10	0	9	2	17
10A23	男	50	8	1=无业	已婚=2	2右	35	29	12	0	10	0	9	2	22
10A24	男	57	5	2=在职	已婚=2	2右	154	18	4	1	2	1	2	2	19
10A25	男	31	8	2=在职	已婚=2	2右	31	33	12	0	9	0	7	4	24
10A26	男	27	12	2=在职	已婚=2	2右	21	52	12	0	10	1	10	1	27
10A28	女	26	12	2=在职	已婚=2	2右	21	50	12	0	9	0	9	1	26
10A29	女	38	12	2=在职	已婚=2	2右	36	36	2	3	1	3	1	1	24
10A30	女	28	12	2=在职	未婚=1	2右	29	40	12	1	10	0	8	2	20
10A31	男	46	12	2=在职	已婚=2	2右	21	33	12	0	10	0	8	4	21
10A32	女	21	12	2=在职	未婚=1	2右	25	47	11	0	10	0	5	3	24
10A34	男	57	12	2=在职	已婚=2	2右	56	29	10	0	10	1	9	3	21
10A36	男	45	12	2=在职	已婚=2	2右	24	40	12	0	7	1	6	4	12
10A37	男	55	8	1=无业	已婚=2	2右	47	31	0	2	0	3	0	1	17
10A38	男	44	12	2=在职	已婚=2	2右	39	32	12	0	9	1	9	2	16
10A39	女	34	12	2=在职	已婚=2	2右	45	37	12	0	10	0	9	3	22
10A40	男	36	8	1=无业	已婚=2	2右	35	37	11	0	10	0	6	1	12
10A41	男	27	12	2=在职	未婚=1	2右	30	50	12	0	9	1	6	3	21
10A42	男	26	12	2=在职	未婚=1	2右	33	40	12	0	10	0	8	3	23
10A43	男	20	12	1=无业	未婚=1	2右	29	42	12	0	10	1	8	3	29
10A44	女	21	12	1=无业	已婚=2	2右	16	37	12	0	9	0	9	1	25
10A45	女	28	12	1=无业	已婚=2	2右	22	52	12	0	10	0	10	2	14
10A46	男	34	8	2=在职	已婚=2	2右	39	38	12	0	9	1	4	5	23
10A47	女	33	8	1=无业	已婚=2	2右	53	39	12	0	4	0	8	3	9
10A48	男	35	8	2=在职	已婚=2	2右	74	36	9	1	9	1	8	2	17
10A49	男	38	8	2=在职	已婚=2	2右	25	47	10	2	10	1	10	3	19
11A01	男	29	16	1=无业	未婚=1	2右	27	50	11	0	10	0	10	0	21
11A02	女	37	9	1=无业	未婚=1	2右	53	22	10	0	6	3	7	3	16
11A03	女	48	12	2=在职	已婚=2	2右	69	26	10	2	9	1	9	5	20
11A04	女	34	17	1=无业	已婚=2	2右	27	49	12	0	10	1	9	2	25
11A05	女	51	16	2=在职	已婚=2	2右	32	39	12	1	10	2	9	1	25
11A06	女	56	5	1=无业	已婚=2	2右	87	20	7	0	8	3	6	6	19
11A07	女	44	9	1=无业	未婚=1	2右	70	31	11	0	10	1	9	1	14
11A08	男	48	16	2=在职	已婚=2	2右	50	35	12	0	10	0	9	3	25
11A09	男	52	5	2=在职	已婚=2	2右	69	26	12	0	7	3	9	7	17
11A10	男	31	12	1=无业	已婚=2	2右	42	35	11	0	10	0	9	2	21
11A11	女	33	9	1=无业	已婚=2	2右	37	46	12	0	10	0	10	1	17
11A12	女	31	6	1=无业	离婚=4	2右	32	30	12	0	9	0	8	2	21
11A13	女	45	9	2=在职	已婚=2	2右	42	31	12	0	9	2	7	2	16
11A14	男	26	17	1=无业	未婚=1	2右	29	45	12	0	10	0	8	2	27
11A15	女	56	9	2=在职	已婚=2	2右	42	21	12	0	2	1	8	5	9
11A16	女	43	15	2=在职	已婚=2	2右	22	35	10	0	10	1	6	3	20
11A17	女	46	9	2=在职	已婚=2	2右	28	32	12	0	10	0	9	0	24
11A18	男	23	5	2=在职	已婚=2	2右	25	42	12	0	10	0	8	1	24
11A19	女	37	6	1=无业	已婚=2	2右	72	26	12	1	10	2	4	7	13
11A20	女	59	12	4=退休	已婚=2	2右	54	21	11	0	9	1	9	7	13
11A21	男	49	12	2=在职	已婚=2	2右	36	28	7	3	9	2	6	6	15
11A22	男	53	9	2=在职	已婚=2	2右	59	22	2	1	1	2	0	0	10
11A23	男	52	5	1=无业	已婚=2	2右	56	25	7	0	0	1	1	0	18
11A24	女	49	9	1=无业	已婚=2	2右	36	29	3	1	2	5	5	5	17
11A25	男	25	12	2=在职	已婚=2	2右	32	30	12	0	9	0	8	6	24
11A26	男	47	9	2=在职	已婚=2	2右	37	34	12	0	10	0	4	3	22
11A27	男	25	9	2=在职	未婚=1	2右	33	35	12	0	10	0	7	5	14
11A28	男	28	9	2=在职	未婚=1	2右	40	40	12	0	10	0	9	2	25
11A29	女	50	6	2=在职	已婚=2	2右	66	25	7	4	0	0	2	1	12
11A30	男	47	12	2=在职	已婚=2	2右	59	31	7	1	7	5	4	7	15
11A31	男	35	9	2=在职	已婚=2	2右	33	43	11	0	9	0	9	4	21
11A32	男	51	5	2=在职	已婚=2	2右	75	24	3	2	2	6	3	4	17
11A33	男	36	9	1=无业	已婚=2	2右	52	31	10	1	10	1	6	3	18
11A34	女	19	12	1=无业	未婚=1	2右	26	33	10	0	8	1	7	4	20
11A35	男	47	9	2=在职	已婚=2	2右	52	30	10	0	6	3	4	5	15
11A36	男	39	9	2=在职	已婚=2	2右	43	38	8	2	8	2	7	7	16
11A37	男	29	9	2=在职	未婚=1	2右	28	30	11	1	10	0	9	1	18
11A38	男	48	9	2=在职	已婚=2	2右	33	37	10	1	8	1	5	4	16
11A39	女	19	9	2=在职	未婚=1	2右	31	42	10	3	9	1	9	2	18
11A40	女	22	9	2=在职	未婚=1	2右	27	39	10	0	10	1	9	6	26
11A41	女	22	9	2=在职	未婚=1	2右	54	23	9	1	7	5	6	5	23
11A42	女	33	12	2=在职	已婚=2	2右	41	34	11	2	10	1	8	4	26
11A43	女	24	9	2=在职	已婚=2	2右	52	32	12	0	9	0	8	4	29
11A44	女	26	9	2=在职	已婚=2	2右	37	36	9	4	5	7	4	6	12
11A45	男	22	12	2=在职	未婚=1	2右	37	36	12	0	10	0	8	1	25
11A46	男	46	5	2=在职	已婚=2	2右	57	22	2	3	1	12	3	7	9
11A47	男	36	9	2=在职	已婚=2	2右	38	28	11	0	8	1	10	1	14
11A48	男	29	9	2=在职	已婚=2	2右	28	33	8	0	9	1	5	4	19
11A49	男	35	5	1=无业	已婚=2	2右	53	26	7	0	5	2	8	1	14
11A50	男	50	10	1=无业	已婚=2	2右	41	27	4	3	5	1	0	6	22
12A01	男	25	18	1=无业	未婚=1	2右	43	54	12	0	10	0	7	3	30
12A02	女	26	17	1=无业	未婚=1	2右	24	47	12	0	9	4	9	10	26
12A03	女	22	16	1=无业	未婚=1	2右	33	40	12	1	9	2	8	2	29
12A04	女	22	16	1=无业	未婚=1	2右	31	56	12	1	9	1	8	3	26
12A05	男	40	13	2=在职	已婚=2	2右	48	39	11	0	9	1	9	2	19
12A06	女	48	9	2=在职	已婚=2	2右	60	30	3	2	8	0	8	1	19
12A07	女	50	9	2=在职	已婚=2	2右	44	32	12	0	9	2	9	4	19
12A08	女	49	9	2=在职	已婚=2	2右	123	13	11	0	9	0	3	5	13
12A09	女	39	9	2=在职	已婚=2	2右	46	37	12	10	10	2	9	5	11
12A10	女	38	9	2=在职	已婚=2	2右	79	23	4	2	4	5	5	8	14
12A11	女	37	6	2=在职	已婚=2	2右	32	36	11	2	9	4	9	6	18
12A12	男	36	9	2=在职	已婚=2	2右	56	33	12	0	9	1	7	4	16
12A13	女	45	9	2=在职	已婚=2	2右	26	29	11	0	5	1	2	1	18
12A14	女	46	9	2=在职	已婚=2	2右	34	28	9	1	10	0	6	9	9
12A15	女	52	9	2=在职	已婚=2	2右	47	32	9	0	4	2	5	5	23
12A16	女	50	6	2=在职	已婚=2	2右	79	15	4	4	8	5	9	4	13
12A17	女	48	6	2=在职	已婚=2	2右	54	20	1	0	0	1	0	2	7
12A18	女	39	9	2=在职	已婚=2	2右	36	43	11	1	9	0	8	1	10
12A19	男	51	9	2=在职	已婚=2	2右	41	27	9	0	4	2	5	3	22
12A20	男	25	12	2=在职	已婚=2	2右	38	46	12	0	9	1	9	1	21
12A21	男	26	12	2=在职	未婚=1	2右	25	68	12	0	10	1	8	2	26
12A22	女	56	15	2=在职	已婚=2	2右	62	32	11	0	10	0	9	3	21
12A23	女	51	9	2=在职	已婚=2	2右	68	36	12	0	10	0	8	3	17
12A24	女	49	9	2=在职	已婚=2	2右	51	3	10	0	9	6	7	9	18
12A25	男	51	6	2=在职	已婚=2	2右	46	19	12	0	5	3	6	5	16
12A26	男	28	11	2=在职	未婚=1	2右	33	43	12	0	10	3	10	7	25
12A27	男	56	12	2=在职	已婚=2	2右	41	42	12	0	9	1	7	1	17
12A28	男	31	11	2=在职	已婚=2	2右	21	35	11	0	9	0	9	6	12
12A29	男	33	11	2=在职	已婚=2	2右	36	42	11	0	10	3	10	2	19
12A30	女	50	6	2=在职	已婚=2	2右	67	13	5	2	10	3	7	4	14
12A31	女	45	9	2=在职	已婚=2	2右	33	30	8	0	9	1	6	5	17
12A32	男	48	9	2=在职	已婚=2	2右	30	32	11	0	10	0	9	6	14
12A33	男	45	11	2=在职	已婚=2	2右	29	37	12	0	7	2	4	4	19
12A34	男	44	9	2=在职	已婚=2	2右	24	33	12	0	8	0	9	7	11
12A35	男	43	9	2=在职	已婚=2	2右	21	40	12	0	10	0	7	3	22
12A36	男	48	12	2=在职	已婚=2	2右	34	29	6	2	10	4	7	13	14
12A37	男	32	9	2=在职	已婚=2	2右	24	41	7	2	9	2	10	1	20
12A38	男	29	9	2=在职	已婚=2	2右	30	47	12	0	10	0	10	2	26
12A39	男	26	9	2=在职	未婚=1	2右	31	53	12	1	10	1	7	3	23
12A40	女	35	9	2=在职	已婚=2	2右	20	39	10	0	10	0	9	1	21
12A41	男	26	9	2=在职	已婚=2	2右	29	43	12	1	10	1	9	5	25
12A42	男	35	9	2=在职	已婚=2	2右	38	34	6	2	9	0	9	1	23
12A43	男	20	9	1=无业	未婚=1	2右	31	43	11	0	10	3	9	1	24
12A44	男	22	9	2=在职	未婚=1	2右	37	62	9	0	10	0	10	3	18
12A45	男	32	9	2=在职	已婚=2	2右	37	68	12	1	10	1	8	2	24
12A46	男	32	9	2=在职	未婚=1	2右	15	40	1	2	0	1	1	2	23
12A47	男	28	9	2=在职	未婚=1	2右	16	40	10	13	10	5	9	4	19
12A48	女	21	9	2=在职	未婚=1	2右	22	45	12	0	9	2	10	3	26
12A49	女	28	12	2=在职	未婚=1	2右	59	38	10	0	9	2	7	2	16
12A50	女	23	9	2=在职	未婚=1	2右	18	43	12	0	9	2	10	3	26
13A01	女	25	17	2=在职	未婚=1	2右	37	44	11	5	7	2	7	3	26
13A02	女	25	17	2=在职	未婚=1	2右	24	54	12	5	10	0	10	0	28
13A03	女	58	15	4=退休	已婚=2	2右	70	43	1	1	1	10	1	9	12
13A04	男	28	20	2=在职	已婚=2	2右	41	34	6	5	8	3	5	8	14
13A05	男	57	13	2=在职	已婚=2	2右	64	36	11	7	8	1	7	1	23
13A06	女	55	8	4=退休	已婚=2	2右	70	24	6	4	7	11	7	10	15
13A07	男	49	8	2=在职	已婚=2	2右	29	32	11	1	9	1	7	4	22
13A08	女	47	8	1=无业	已婚=2	2右	79	23	12	1	7	5	7	9	11
13A09	女	56	6	2=在职	已婚=2	2右	27	52	12	0	8	2	6	6	19
13A10	男	43	9	2=在职	已婚=2	2右	27	36	9	0	10	0	8	4
13A11	男	41	12	2=在职	已婚=2	2右	34	14	1	3	0	2	0	1	19
13A12	男	24	16	1=无业	未婚=1	2右	22	53	12	0	10	0	10	1	27
13A13	女	21	14	2=在职	未婚=1	2右	32	44	10	0	10	0	9	3	20
13A14	男	24	6	2=在职	未婚=1	2右	20	55	12	0	8	1	9	4	22
13A15	女	39	9	1=无业	已婚=2	2右	30	55	12	0	10	1	10	0	28
13A16	男	25	9	2=在职	未婚=1	2右	20	53	12	0	10	0	9	2	23
13A17	男	55	9	2=在职	已婚=2	2右	57	24	11	3	8	5	7	5	17
13A18	男	19	10	1=无业	未婚=1	2右	23	38	12	4	9	0	9	3	21
13A19	男	43	7	2=在职	已婚=2	2右	33	54	12	0	10	0	10	3	20
13A20	男	24	12	1=无业	未婚=1	2右	27	40	11	0	10	1	10	2	21
13A21	女	35	9	2=在职	已婚=2	2右	39	51	12	0	10	0	7	4	20
13A22	男	25	8	2=在职	已婚=2	2右	35	36	12	0	10	0	9	0	12
13A23	女	31	9	1=无业	已婚=2	2右	27	33	12	0	8	3	7	5	24
13A24	男	43	9	2=在职	已婚=2	2右	18	48	12	0	10	0	9	3	20
13A25	男	39	7	2=在职	已婚=2	2右	23	44	12	0	10	0	10	2	20
13A26	男	36	12	2=在职	已婚=2	2右	38	35	1	2	0	2	0	0	18
13A28	男	46	12	2=在职	已婚=2	2右	52	26	9	0	7	1	7	2	20
13A29	女	37	9	2=在职	已婚=2	2右	39	30	9	2	1	2	3	4	13
13A30	女	39	9	2=在职	已婚=2	2右	36	32	10	0	9	1	8	1	21
13A32	女	30	9	1=无业	已婚=2	2右	22	31	12	2	9	1	5	7	17
13A33	男	34	12	2=在职	已婚=2	2右	36	23	11	0	8	0	6	1	16
13A34	男	37	7	2=在职	已婚=2	2右	43	33	11	0	9	0	7	4	14
13A35	男	56	9	2=在职	已婚=2	2右	71	23	10	3	5	3	5	2	14
13A36	男	59	12	1=无业	已婚=2	2右	94	16	6	18	1	15	1	10	13
13A37	女	51	9	2=在职	已婚=2	2右	39	24	10	8	7	4	3	8	11
13A38	男	24	12	2=在职	未婚=1	2右	29	43	11	24	8	13	4	11
13A39	男	22	9	2=在职	未婚=1	2右	22	36	12	0	10	1	7	8	23
13A40	男	28	9	2=在职	未婚=1	2右	27	52	12	0	10	0	9	1	22
13A41	女	39	9	2=在职	已婚=2	2右	27	18	12	0	5	1	1	0	14
13A42	女	47	10	2=在职	已婚=2	2右	110	27	10	2	9	2	10	4	19
13A43	女	47	7	2=在职	已婚=2	2右	89	30	10	2	8	5	5	7
13A44	女	48	9	2=在职	已婚=2	2右	30	25	9	0	8	1	7	1	16
13A45	女	30	12	2=在职	离婚=4	2右	29	55	10	1	10	0	8	3	23
13A46	男	46	7	2=在职	已婚=2	2右	50	31	12	0	8	2	9	3	14
13A47	女	47	7	1=无业	已婚=2	2右	67	28	6	1	9	1	5	4	13
13A48	女	29	6	2=在职	离婚=4	2右	27	35	12	1	8	1	3	0	17
13A49	女	22	12	2=在职	已婚=2	2右	42	38	10	1	10	0	9	0	22
13A50	女	19	12	1=无业	未婚=1	2右	29	52	11	0	10	1	10	3	23
13A71	女	50	8	2=在职	已婚=2	2右	44	26	1	2	0	4	0	2	20
14A01	男	24	12	2=在职	未婚=1	1左	57	39	10	0	9	0	7	5	26
14A02	女	25	16	2=在职	未婚=1	2右	41	55	12	0	10	2	10	2	23
14A03	男	23	8	1=无业	未婚=1	2右	25	55	12	0	10	0	7	2	18
14A04	女	33	7	2=在职	已婚=2	2右	57	35	12	0	10	1	6	7	26
14A05	男	24	8	1=无业	未婚=1	2右	50	38	12	0	8	2	5	5	19
14A06	女	43	12	2=在职	已婚=2	2右	63	40	10	0	9	2	7	3	22
14A07	女	35	9	1=无业	未婚=1	2右	27	52	12	0	10	0	9	2	26
14A08	女	48	9	2=在职	已婚=2	2右	73	15	9	5	0	4	7	5	15
14A09	男	49	15	2=在职	已婚=2	2右	25	49	12	0	8	1	8	2	18
14A10	男	24	8	2=在职	未婚=1	2右	30	61	11	0	10	0	10	2	20
14A11	女	33	6	1=无业	已婚=2	2右	77	27	12	0	9	2	5	6	11
14A12	女	46	9	2=在职	已婚=2	2右	24	45	9	1	3	3	7	6	11
14A13	女	52	12	4=退休	已婚=2	2右	58	46	10	0	4	0	7	5	12
14A14	女	45	8	2=在职	已婚=2	2右	55	32	12	0	10	0	7	4	21
14A15	男	48	8	1=无业	已婚=2	2右	52	29	7	0	7	3	5	2	17
14A16	男	45	9	2=在职	已婚=2	2右	65	30	12	0	10	0	7	5	16
14A17	女	44	9	2=在职	已婚=2	2右	34	33	5	6	10	0	9	2	18
14A18	女	24	16	2=在职	未婚=1	2右	27	44	12	0	9	2	8	6	20
14A19	女	24	16	2=在职	未婚=1	2右	26	41	12	0	9	1	9	3	26
14A20	女	21	9	2=在职	未婚=1	2右	31	57	12	0	10	0	10	3	29
14A21	女	32	8	2=在职	已婚=2	2右	45	27	12	0	10	1	8	2	14
14A22	女	30	9	2=在职	已婚=2	2右	20	49	0	2	0	1	0	1	27
14A23	男	37	9	2=在职	未婚=1	2右	56	22	12	0	8	1	7	6	25
14A24	男	38	7	2=在职	未婚=1	2右	35	38	11	0	9	3	8	4	16
14A25	女	21	12	2=在职	未婚=1	2右	29	44	12	0	9	1	10	4	22
14A26	女	23	9	1=无业	已婚=2	2右	56	39	12	0	9	2	8	3	28
14A27	女	22	9	2=在职	未婚=1	2右	38	39	10	0	4	3	7	3	17
14A28	男	21	13	1=无业	未婚=1	2右	24	57	12	0	10	0	8	5	27
14A29	男	19	9	1=无业	未婚=1	2右	55	43	10	1	10	0	8	3	21
14A30	男	51	9	2=在职	已婚=2	2右	63	25	12	0	7	2	4	4	18
14A31	女	52	9	2=在职	已婚=2	2右	79	19	10	0	10	1	5	4	26
14A32	男	40	15	2=在职	已婚=2	2右	46	39	12	0	8	2	8	2	18
14A33	男	25	12	2=在职	未婚=1	2右	22	51	12	0	7	1	9	2	28
14A34	女	19	12	2=在职	未婚=1	2右	36	34	12	1	8	3	8	5	18
14A35	男	49	9	2=在职	已婚=2	2右	35	28	11	0	8	1	9	1	15
14A36	男	27	12	2=在职	已婚=2	2右	25	43	12	0	9	1	7	2	17
14A37	女	45	9	1=无业	已婚=2	2右	32	27	12	0	10	0	6	4	21
14A38	男	50	9	2=在职	已婚=2	2右	78	31	12	0	8	2	6	3	12
14A39	男	33	6	2=在职	已婚=2	2右	62	31	8	1	5	5	7	8	14
14A40	男	38	12	2=在职	已婚=2	2右	40	39	12	0	6	2	4	2	16
14A41	男	55	9	1=无业	已婚=2	2右	66	30	10	0	8	3	6	5	14
14A42	男	51	9	1=无业	已婚=2	2右	51	20	12	0	6	3	4	5	15
14A43	女	51	9	2=在职	已婚=2	2右	48	42	10	0	5	2	5	4	13
14A44	男	49	9	2=在职	已婚=2	2右	77	33	7	2	7	2	7	5	12
14A45	女	30	9	2=在职	未婚=1	2右	26	51	6	3	7	2	5	5	22
14A46	男	49	9	2=在职	已婚=2	2右	28	44	11	0	6	1	6	4	10
14A47	男	31	9	1=无业	已婚=2	2右	30	50	12	0	9	1	5	1	14
14A48	男	54	9	2=在职	已婚=2	2右	37	37	6	1	3	2	6	5	14
14A49	男	33	9	2=在职	未婚=1	2右	39	61	10	2	9	11	5	5	28
15A01	女	28	18	2=在职	未婚=1	2右	19	109	12	0	10	1	10	4	24
15A02	男	29	12	2=在职	已婚=2	2右	51	49	8	1	7	5	8	1	15
15A03	男	43	8	2=在职	已婚=2	2右	54	31	11	0	10	2	10	3	24
15A04	女	35	15	2=在职	已婚=2	2右	34	45	12	0	10	3	10	3	6
15A05	男	27	17	2=在职	未婚=1	2右	23	75	7	3	8	3	7	1	20
15A06	女	56	8	2=在职	已婚=2	2右	59	18	11	1	4	4	4	2	3
15A07	女	52	8	2=在职	已婚=2	2右	67	20	2	4	1	2	6	11	13
15A08	女	47	16	2=在职	已婚=2	2右	43	23	8	0	8	1	5	4	15
15A09	男	27	16	2=在职	未婚=1	2右	28	43	12	1	10	0	10	5	22
15A10	女	32	12	2=在职	已婚=2	2右	25	48	10	1	9	0	6	4	28
15A12	女	58	12	2=在职	已婚=2	2右	104	18	3	1	6	5	5	4	18
15A13	女	30	16	2=在职	未婚=1	2右	30	37	12	1	9	0	8	2	21
15A14	女	24	16	2=在职	未婚=1	2右	25	46	10	0	10	3	7	3	20
15A15	女	44	8	2=在职	已婚=2	2右	33	25	5	1	3	0	4	0	7
15A16	女	23	16	2=在职	未婚=1	2右	24	51	12	1	9	0	10	2	29
15A17	女	25	16	1=无业	未婚=1	2右	25	68	12	0	10	0	7	1	23
15A20	女	52	5	2=在职	已婚=2	2右	89	28	0	2	0	5	0	2	12
15A21	女	55	5	2=在职	已婚=2	2右	169	20	6	4	4	13	2	16	14
15A22	男	51	5	2=在职	已婚=2	2右	117	12	5	2	1	0	4	3	10
15A23	女	52	5	2=在职	已婚=2	2右	181	11	6	2	4	7	3	5	9
15A24	女	22	16	2=在职	未婚=1	2右	30	46	12	0	10	0	7	5	30
15A25	男	25	12	2=在职	未婚=1	2右	16	46	12	0	10	1	8	4	15
15A26	男	22	16	1=无业	未婚=1	2右	13	58	12	0	10	0	10	4	20
15A27	女	29	18	2=在职	未婚=1	2右	23	46	12	0	9	2	8	2	26
15A28	男	23	16	1=无业	未婚=1	1左	30	35	12	0	10	0	10	2	21
15A31	女	32	12	2=在职	已婚=2	2右	24	45	11	2	10	1	7	5	26
15A32	男	22	16	1=无业	未婚=1	2右	15	47	12	0	10	1	9	3	23
15A33	男	22	12	1=无业	未婚=1	2右	28	47	12	0	10	3	7	2	27
15A34	男	25	8	2=在职	未婚=1	2右	21	37	10	12	10	27	10	22	19
15A35	男	30	8	2=在职	已婚=2	2右	41	32	10	1	10	3	8	9	4
15A37	女	18	12	2=在职	未婚=1	2右	30	46	11	0	10	0	8	5	23
15A38	女	39	12	3=失业	未婚=1	2右	57	23	8	2	9	6	5	16	10
15A39	女	31	12	3=失业	已婚=2	2右	61	22	10	0	6	1	8	2	16
15A40	男	48	9	2=在职	已婚=2	2右	37	28	8	0	8	1	4	4	21
15A41	男	47	9	2=在职	已婚=2	2右	44	24	11	16	10	18	8	9	15
15A42	男	26	12	2=在职	未婚=1	2右	51	44	12	0	10	1	7	3	19
15A43	女	26	12	2=在职	已婚=2	2右	21	53	12	0	9	1	6	2	24
15A44	男	46	9	2=在职	已婚=2	2右	135	24	1	2	1	4	1	10	11
15A45	男	45	9	2=在职	已婚=2	2右	59	28	12	0	9	4	8	7	11
15A46	男	28	9	2=在职	未婚=1	2右	45	40	12	0	10	1	8	2	20
15A47	男	31	9	2=在职	未婚=1	2右	30	42	5	3	9	1	6	3	19
15A48	男	33	9	2=在职	已婚=2	2右	121	27	0	3	1	8	2	7	22
15A49	男	47	9	2=在职	已婚=2	2右	107	24	11	0	9	1	8	2	12
15A50	男	35	9	2=在职	未婚=1	2右	39	37	12	0	10	0	10	5	21
15A51	男	49	9	2=在职	已婚=2	2右	44	34	5	1	5	2	7	4	14
15A52	男	42	9	2=在职	已婚=2	2右	159	17	3	5	1	2	6	2	12
15A53	男	50	9	2=在职	已婚=2	2右	46	30	11	0	9	0	5	3	17
15A54	男	31	9	2=在职	已婚=2	2右	31	29	12	1	10	2	9	4	14
15A55	男	29	9	2=在职	未婚=1	2右	26	39	11	1	10	0	10	2	21
15A56	男	21	9	2=在职	未婚=1	2右	29	32	12	0	10	1	9	3	24
15A57	男	47	9	2=在职	已婚=2	2右	86	25	11	1	7	2	9	3	12
15A58	女	33	9	2=在职	未婚=1	2右	35	29	3	5	6	1	4	3	14
15A59	女	21	9	2=在职	未婚=1	2右	31	44	12	0	7	1	7	4	7
15A60	男	21	9	2=在职	未婚=1	2右	41	35	12	0	10	0	7	5	8
15A61	男	33	9	2=在职	已婚=2	2右	30	15	12	0	10	0	8	1	20

## Sheet: Sheet1
	1
3张图漏点次数	2
-40	232
-30	711
-5	604
-2	703
-2	706
-1	705
0	4
0	41
0	67
0	73
0	79
0	82
0	88
0	89
0	92
0	97
0	102
0	108
0	110
0	113
0	114
0	126
0	143
0	144
0	146
0	149
0	151
0	153
0	154
0	156
0	174
0	175
0	176
0	191
0	192
0	195
0	201
0	204
0	205
0	208
0	224
0	225
0	235
0	245
0	251
0	255
0	258
0	260
0	263
0	273
0	275
0	276
0	292
0	293
0	295
0	297
0	300
0	302
0	303
0	306
0	307
0	308
0	310
0	315
0	319
0	322
0	327
0	350
0	352
0	355
0	358
0	366
0	367
0	446
0	450
0	455
0	458
0	466
0	467
0	471
0	472
0	478
0	497
0	501
0	503
0	513
0	549
0	578
0	581
0	589
0	590
0	596
0	600
0	602
0	614
0	617
0	621
0	622
0	627
0	644
0	652
0	655
0	663
0	673
0	678
0	718
0	727
0	729
0	735
0	750
0	755
1	6
1	8
1	11
1	12
1	14
1	17
1	27
1	30
1	32
1	39
1	42
1	45
1	53
1	60
1	65
1	77
1	85
1	98
1	104
1	105
1	109
1	116
1	117
1	121
1	127
1	128
1	137
1	142
1	150
1	155
1	161
1	163
1	181
1	182
1	194
1	203
1	206
1	211
1	214
1	226
1	246
1	247
1	249
1	259
1	278
1	283
1	287
1	289
1	291
1	294
1	296
1	305
1	309
1	313
1	316
1	318
1	331
1	332
1	339
1	347
1	349
1	353
1	360
1	364
1	368
1	372
1	380
1	382
1	393
1	395
1	403
1	404
1	429
1	432
1	436
1	441
1	443
1	445
1	453
1	454
1	456
1	457
1	460
1	463
1	465
1	470
1	473
1	474
1	475
1	480
1	486
1	490
1	491
1	496
1	505
1	506
1	507
1	509
1	510
1	511
1	512
1	519
1	522
1	530
1	533
1	539
1	541
1	542
1	554
1	557
1	559
1	561
1	563
1	568
1	572
1	574
1	580
1	584
1	586
1	592
1	593
1	594
1	595
1	599
1	615
1	616
1	618
1	620
1	624
1	626
1	642
1	648
1	651
1	660
1	670
1	672
1	686
1	688
1	733
1	754
1	756
1	757
2	13
2	16
2	20
2	21
2	31
2	33
2	38
2	44
2	54
2	56
2	64
2	66
2	68
2	69
2	70
2	72
2	93
2	94
2	99
2	100
2	101
2	112
2	115
2	119
2	130
2	131
2	134
2	136
2	147
2	148
2	152
2	157
2	159
2	162
2	166
2	168
2	171
2	173
2	178
2	183
2	189
2	207
2	227
2	230
2	231
2	233
2	238
2	239
2	241
2	243
2	252
2	253
2	257
2	264
2	267
2	268
2	269
2	270
2	272
2	274
2	277
2	288
2	299
2	317
2	321
2	329
2	330
2	335
2	338
2	341
2	348
2	351
2	356
2	357
2	361
2	375
2	376
2	377
2	386
2	390
2	391
2	394
2	396
2	405
2	431
2	433
2	434
2	437
2	440
2	448
2	451
2	461
2	469
2	482
2	483
2	494
2	495
2	499
2	500
2	514
2	516
2	517
2	520
2	527
2	544
2	545
2	547
2	551
2	555
2	556
2	558
2	570
2	573
2	575
2	597
2	612
2	632
2	647
2	662
2	671
2	674
2	677
2	679
2	681
2	682
2	685
2	687
2	704
2	713
2	715
2	720
2	726
2	728
2	736
2	737
2	739
2	741
2	745
2	746
2	749
2	761
2	763
3	9
3	28
3	34
3	40
3	43
3	49
3	50
3	52
3	55
3	57
3	58
3	63
3	80
3	81
3	83
3	87
3	91
3	103
3	107
3	111
3	120
3	124
3	125
3	140
3	145
3	158
3	160
3	167
3	179
3	180
3	184
3	186
3	187
3	193
3	197
3	199
3	200
3	202
3	215
3	218
3	219
3	220
3	223
3	237
3	240
3	244
3	256
3	262
3	265
3	266
3	279
3	280
3	301
3	312
3	323
3	324
3	334
3	336
3	337
3	362
3	363
3	365
3	371
3	373
3	374
3	383
3	392
3	428
3	430
3	438
3	452
3	459
3	468
3	477
3	504
3	515
3	529
3	536
3	538
3	553
3	564
3	576
3	579
3	582
3	587
3	588
3	591
3	601
3	603
3	607
3	608
3	609
3	610
3	619
3	623
3	625
3	629
3	630
3	633
3	636
3	641
3	646
3	654
3	656
3	659
3	661
3	665
3	666
3	667
3	669
3	676
3	680
3	689
3	692
3	697
3	707
3	716
3	719
3	725
3	732
3	734
3	742
3	751
3	759
3	760
3	762
4	7
4	15
4	19
4	29
4	37
4	48
4	75
4	96
4	138
4	141
4	170
4	172
4	177
4	190
4	217
4	229
4	242
4	248
4	261
4	271
4	290
4	304
4	311
4	314
4	328
4	340
4	370
4	378
4	379
4	387
4	398
4	400
4	401
4	439
4	447
4	449
4	462
4	464
4	485
4	487
4	488
4	492
4	493
4	502
4	508
4	518
4	523
4	535
4	543
4	566
4	577
4	583
4	611
4	635
4	657
4	690
4	691
4	694
4	699
4	701
4	709
4	712
4	743
4	747
4	752
5	3
5	5
5	18
5	23
5	24
5	25
5	26
5	36
5	62
5	74
5	90
5	106
5	123
5	188
5	196
5	222
5	234
5	236
5	250
5	254
5	286
5	298
5	388
5	389
5	402
5	435
5	442
5	479
5	484
5	526
5	540
5	550
5	562
5	567
5	571
5	606
5	634
5	637
5	645
5	649
5	658
5	664
5	668
5	684
5	696
5	698
5	700
5	702
5	710
5	714
5	738
5	753
6	10
6	78
6	84
6	86
6	129
6	139
6	164
6	185
6	198
6	210
6	285
6	333
6	342
6	345
6	381
6	384
6	385
6	399
6	444
6	498
6	521
6	528
6	532
6	537
6	546
6	585
6	640
6	683
6	693
6	695
6	708
6	717
6	723
6	740
6	758
7	47
7	71
7	122
7	209
7	216
7	221
7	325
7	343
7	369
7	397
7	534
7	548
7	560
7	631
7	639
7	650
7	724
7	731
8	59
8	284
8	344
8	359
8	476
8	531
8	565
8	722
8	748
9	212
9	213
9	281
9	346
9	481
9	525
9	598
9	605
9	638
9	643
9	730
9	744
10	22
10	35
10	46
10	51
10	61
10	76
10	95
10	118
10	132
10	133
10	135
10	165
10	169
10	228
10	282
10	320
10	326
10	354
10	406
10	407
10	408
10	409
10	410
10	411
10	412
10	413
10	414
10	415
10	416
10	417
10	418
10	419
10	420
10	421
10	422
10	423
10	424
10	425
10	426
10	427
10	489
10	524
10	552
10	569
10	613
10	628
10	653
10	675
10	721
